# Supplementary material for: MiR-629-5p Promotes Prostate Cancer Development and Metastasis by Targeting AKAP13
Source: Front Oncol. 2021 Oct 15;11:754353. doi: 10.3389/fonc.2021.754353 (PMC8554144; doi:10.3389/fonc.2021.754353)
Supplement: Supplementary file 1 [file DataSheet_1.zip]

Archive with 5 entries (5 files):
- Supplementary Table 1.DOCX
- Supplementary Table 2.DOCX
- Supplementary Table 3.DOCX
- Supplementary Table 4.DOCX
- Supplementary Table 5.DOCX
